# Supplementary material for: Deciphering the Proteotoxic Stress Responses Triggered by the Perturbed Thylakoid Proteostasis in Arabidopsis
Source: Plants (Basel). 2021 Mar 10;10(3):519. doi: 10.3390/plants10030519 (PMC8001255; doi:10.3390/plants10030519)
Supplement: Supplementary file 1 [file plants-10-00519-s001.zip]

Archive with 2 entries (2 files):
- Table_S1.xlsx
- FigureS1-final.docx
