# Supplementary material for: Deciphering the Proteotoxic Stress Responses Triggered by the Perturbed Thylakoid Proteostasis in Arabidopsis
Source: Plants (Basel). 2021 Mar 10;10(3):519. doi: 10.3390/plants10030519 (PMC8001255; doi:10.3390/plants10030519)
Supplement: Supplementary file 1 [file plants-10-00519-s001.zip › Table_S1.xlsx]

## Sheet: Table S1
Table S1. Differentially accumulated proteins in response to the proteotoxic stresses The affected proteins were considered based on quantitative profile in Scaffold with the criteria described in method. # indicates the rank of differential accumulation based on the quantitative profile. Accession numbers were based on Uniplot but the Arabidopsis genome initiative (AGI) codes were also provided.…
#	Identified Proteins	Accession Number	AGI	Curated Loc.	Alternate ID	Molecular Weight	ANOVA Test (p-value): (p < 0.05)	Quantitative Profile	C1_Col-0_Control_1_total spectrum count	C3_Col-0_Control_2_total spectrum count	H1_Col-0_heat_1_total spectrum count	H3_Col-0_heat_2_total spectrum count	C2_var2-7 Control_1_total spectrum count	C4_var2-7 Control_2_total spectrum count	H2_var2-7 heat_1_total spectrum count	H4_var2-7 heat_2_total spectrum count	C1_Col-0_Control_1_quantitative value (emPAI)	C3_Col-0_Control_2_quantitative value (emPAI)	H1_Col-0_heat_1_quantitative value (emPAI)	H3_Col-0_heat_2_quantitative value (emPAI)	C2_var2-7 Control_1_quantitative value (emPAI)	C4_var2-7 Control_2_quantitative value (emPAI)	H2_var2-7 heat_1_quantitative value (emPAI)	H4_var2-7 heat_2_quantitative value (emPAI)
1	Photosystem I reaction center subunit IV A, chloroplastic OS=Arabidopsis thaliana OX=3702 GN=PSAE1 PE=1 SV=1	Q9S831	AT4G28750	thylakoid-peripheral-stromal-side	PSAE1	15 kDa	0.047	Col-0_Control high, Col-0_heat high, var2-7 Control high, var2-7 heat low	25	18	13	14	6	10	8	6	13.554	13.516	10.159	11.841	11.923	5.547	3.9391	2.3513
8	ATP synthase subunit beta, chloroplastic OS=Arabidopsis thaliana OX=3702 GN=atpB PE=1 SV=2	P19366	ATCG00480	thylakoid-peripheral-stromal-side	atpB	54 kDa	0.047	Col-0_Control high, Col-0_heat high, var2-7 Control low, var2-7 heat low	206	164	116	159	40	95	67	72	289.17	534.29	389.11	657.03	91.054	82.717	43.128	41.848
9	Protein PLASTID TRANSCRIPTIONALLY ACTIVE 16, chloroplastic OS=Arabidopsis thaliana OX=3702 GN=PTAC16 PE=1 SV=1	Q9STF2	AT3G46780	thylakoid	PTAC16	54 kDa	0.0066	Col-0_Control high, Col-0_heat high, var2-7 Control low, var2-7 heat low	83	62	49	66	10	33	25	23	20.6	29.877	26.773	30.723	9.842	6.9798	5.0774	3.7929
10.1	ATP-dependent zinc metalloprotease FTSH 2, chloroplastic OS=Arabidopsis thaliana OX=3702 GN=FTSH2 PE=1 SV=1	O80860	AT2G30950	thylakoid-integral	FTSH2	74 kDa	0.015	Col-0_Control high, Col-0_heat high, var2-7 Control low, var2-7 heat low	78	57	50	58	2	0	0	0	4.0826	9.097	10.418	9.4731	1.2752	0	0	0
11	ATP synthase subunit b, chloroplastic OS=Arabidopsis thaliana OX=3702 GN=atpF PE=3 SV=1	P56759	ATCG00130	thylakoid-integral	atpF	21 kDa	0.014	Col-0_Control high, Col-0_heat high, var2-7 Control low, var2-7 heat low	66	39	28	39	9	29	19	18	289.14	204.55	100.76	166.25	39.055	60.646	25.284	12.665
12	ATP synthase subunit delta, chloroplastic OS=Arabidopsis thaliana OX=3702 GN=ATPD PE=1 SV=1	Q9SSS9	AT4G09650	thylakoid-peripheral-stromal-side	ATPD	26 kDa	0.047	Col-0_Control high, Col-0_heat high, var2-7 Control low, var2-7 heat low	51	35	35	34	7	15	16	16	78.405	44.061	56.784	37.486	15.262	6.1026	9.9252	5.156
422.1	Chlorophyll a-b binding protein 1, chloroplastic OS=Arabidopsis thaliana OX=3702 GN=LHCB1.3 PE=1 SV=1	P04778	AT1G29930	thylakoid-integral	LHCB1	28 kDa	0.011	Col-0_Control high, Col-0_heat high, var2-7 Control low, var2-7 heat low	84	74	48	73	8	37	36	28	34.184	27.933	37.012	30.522	16.679	16.108	17.356	14.023
115	Oxygen-evolving enhancer protein 3-2, chloroplastic OS=Arabidopsis thaliana OX=3702 GN=PSBQ2 PE=1 SV=2	Q41932	AT4G05180	thylakoid-peripheral-lumenal-side	PSBQ2	25 kDa	0.046	Col-0_Control high, Col-0_heat low, var2-7 Control low, var2-7 heat low	59	42	19	25	12	34	16	19	288.96	142.93	14.728	19.611	50.569	51.915	10.842	10.122
118	DUF1499 family protein OS=Arabidopsis thaliana OX=3702 GN=At3g60810 PE=4 SV=1	F4JCZ8	AT3G60810	unknown	At3g60810	24 kDa	0.047	Col-0_Control high, Col-0_heat low, var2-7 Control low, var2-7 heat low	5	3	0	1	0	0	0	0	0.26487	0.49196	0	0.15645	0	0	0	0
2	Elongation factor Tu, chloroplastic OS=Arabidopsis thaliana OX=3702 GN=TUFA PE=1 SV=1	P17745	AT4G20360	plastid stroma	TUFA	52 kDa	0.013	Col-0_Control low, Col-0_heat high, var2-7 Control high, var2-7 heat high	24	25	55	68	23	50	62	71	0.58735	3.2213	37.663	50.216	34.389	20.294	50.198	40.557
3	Uncharacterized protein At2g37660, chloroplastic OS=Arabidopsis thaliana OX=3702 GN=At2g37660 PE=1 SV=2	O80934	AT2G37660	plastid stroma	At2g37660	35 kDa	0.012	Col-0_Control low, Col-0_heat high, var2-7 Control high, var2-7 heat high	10	13	29	39	9	27	30	41	0.3637	2.0225	20.332	23.293	17.81	12.874	21.053	30.23
4	Trigger factor-like protein TIG, Chloroplastic OS=Arabidopsis thaliana OX=3702 GN=TIG PE=1 SV=1	Q8S9L5	AT5G55220	plastid stroma	TIG	62 kDa	0.0073	Col-0_Control low, Col-0_heat high, var2-7 Control high, var2-7 heat high	1	6	11	25	3	23	20	27	0.015335	0.37472	1.4812	2.2075	2.3744	3.0884	2.9805	3.5099
14	Soluble inorganic pyrophosphatase 6, chloroplastic OS=Arabidopsis thaliana OX=3702 GN=PPA6 PE=1 SV=1	Q9LXC9	AT5G09650	plastid stroma; thylakoid-peripheral-stromal-side	PPA6	33 kDa	0.03	Col-0_Control low, Col-0_heat high, var2-7 Control low, var2-7 heat high	9	4	14	17	1	17	20	20	0.21999	0.47233	5.309	3.9656	1.4002	4.7647	8.2274	6.6472
16	Peptidyl-prolyl cis-trans isomerase CYP18-4 OS=Arabidopsis thaliana OX=3702 GN=CYP18-4 PE=1 SV=1	Q42406	AT4G34870	cytosol; nucleus; plasma membrane	CYP18-4	18 kDa	0.00079	Col-0_Control low, Col-0_heat high, var2-7 Control low, var2-7 heat high	0	0	12	15	0	8	14	18	0	0	10.393	10.765	0	3.0441	15.73	18.328
17.1	Plasma membrane ATPase OS=Arabidopsis thaliana OX=3702 GN=HA2 PE=1 SV=1	F4JPJ7	AT4G30190	plasma membrane	HA2	108 kDa	0.035	Col-0_Control low, Col-0_heat high, var2-7 Control low, var2-7 heat high	0	3	8	4	0	0	12	13	0	0.062988	0.44637	0.1048	0	0	0.56817	0.51288
19	Ankyrin repeat-containing protein 2 OS=Arabidopsis thaliana OX=3702 GN=AKR2 PE=4 SV=1	F4JN13	AT4G35450	cytosol; nucleus	AKR2	38 kDa	0.0095	Col-0_Control low, Col-0_heat high, var2-7 Control low, var2-7 heat high	0	0	8	5	0	5	13	14	0	0	1.2492	0.57955	0	0.38276	1.8287	1.7204
20.1	Delta-1-pyrroline-5-carboxylate synthase OS=Arabidopsis thaliana OX=3702 GN=P5CS1 PE=1 SV=1	F4IFZ9	AT2G39800	not plastid	P5CS1	77 kDa	0.046	Col-0_Control low, Col-0_heat high, var2-7 Control low, var2-7 heat high	1	4	7	10	0	1	6	13	0.012205	0.13613	0.44434	0.5767	0	0.057127	0.37798	0.76574
21	Coatomer subunit gamma OS=Arabidopsis thaliana OX=3702 GN=At4g34450 PE=1 SV=2	Q0WW26	AT4G34450	not plastid	At4g34450	98 kDa	0.028	Col-0_Control low, Col-0_heat high, var2-7 Control low, var2-7 heat high	0	2	8	10	0	0	12	9	0	0.034127	0.49546	0.33526	0	0	0.63366	0.34052
22	Probable glutamyl endopeptidase, chloroplastic OS=Arabidopsis thaliana OX=3702 GN=GEP PE=2 SV=2	Q8VZF3	AT2G47390	plastid stroma	GEP	106 kDa	0.0058	Col-0_Control low, Col-0_heat high, var2-7 Control low, var2-7 heat high	0	0	5	11	0	1	11	10	0	0	0.31617	0.44502	0	0.041592	0.58184	0.41643
24.1	2-isopropylmalate synthase 1, chloroplastic OS=Arabidopsis thaliana OX=3702 GN=IPMS1 PE=1 SV=2	Q9LPR4	AT1G18500	plastid stroma	IPMS1	69 kDa	0.037	Col-0_Control low, Col-0_heat high, var2-7 Control low, var2-7 heat high	0	0	4	9	0	3	10	8	0	0	0.39611	0.50836	0	0.13208	0.97598	0.51239
26.1	EP1-like glycoprotein 2 OS=Arabidopsis thaliana OX=3702 GN=At1g78830 PE=1 SV=1	Q9ZVA2	AT1G78830	not plastid	At1g78830	50 kDa	0.0052	Col-0_Control low, Col-0_heat high, var2-7 Control low, var2-7 heat high	1	2	4	6	0	4	7	10	0.01887	0.13894	0.55673	0.51957	0	0.28263	0.91619	0.87531
27.1	Adenosine monophosphate kinase OS=Arabidopsis thaliana OX=3702 GN=AMK2 PE=3 SV=1	A0A1P8B9K9	AT5G47840	plastid stroma	AMK2	30 kDa	0.0005	Col-0_Control low, Col-0_heat high, var2-7 Control low, var2-7 heat high	0	0	5	9	0	2	7	7	0	0	1.339	1.4865	0	0.31688	1.4479	1.4471
29.1	Probable fructokinase-6, chloroplastic OS=Arabidopsis thaliana OX=3702 GN=At1g66430 PE=2 SV=1	Q9C524	AT1G66430	plastid stroma	At1g66430	41 kDa	0.018	Col-0_Control low, Col-0_heat high, var2-7 Control low, var2-7 heat high	0	0	7	9	0	4	5	5	0	0	1.1268	0.95054	0	0.48438	0.76677	0.6195
30	Protein transport protein SEC31 homolog B OS=Arabidopsis thaliana OX=3702 GN=SEC31B PE=1 SV=1	Q8L611	AT3G63460	not plastid	SEC31B	120 kDa	0.0013	Col-0_Control low, Col-0_heat high, var2-7 Control low, var2-7 heat high	0	0	4	5	0	2	9	9	0	0	0.2191	0.16162	0	0.074568	0.39386	0.363
31	Starch synthase 1, chloroplastic/amyloplastic OS=Arabidopsis thaliana OX=3702 GN=SS1 PE=2 SV=1	Q9FNF2	AT5G24300	plastid stroma	SS1	72 kDa	0.04	Col-0_Control low, Col-0_heat high, var2-7 Control low, var2-7 heat high	0	3	5	7	0	3	4	3	0	0.095648	0.48054	0.41019	0	0.19266	0.31961	0.18931
32	Selenium-binding protein 1 OS=Arabidopsis thaliana OX=3702 GN=SBP1 PE=1 SV=1	O23264	AT4G14030	unknown	SBP1	54 kDa	0.0085	Col-0_Control low, Col-0_heat high, var2-7 Control low, var2-7 heat high	0	0	4	5	0	1	7	6	0	0	0.51384	0.38557	0	0.082076	0.83952	0.56346
33	Protein IN CHLOROPLAST ATPASE BIOGENESIS, chloroplastic OS=Arabidopsis thaliana OX=3702 GN=PAB PE=1 SV=1	Q94JY0	AT4G34090	plastid stroma	At4g34090	37 kDa	0.0024	Col-0_Control low, Col-0_heat high, var2-7 Control low, var2-7 heat high	0	0	6	7	0	2	3	4	0	0	0.84033	0.73988	0	0.21004	0.39767	0.4448
34	Methionine aminopeptidase 1B, chloroplastic OS=Arabidopsis thaliana OX=3702 GN=MAP1B PE=2 SV=2	Q9FV52	AT1G13270	mitochondria; plastid stroma	MAP1B	40 kDa	0.011	Col-0_Control low, Col-0_heat high, var2-7 Control low, var2-7 heat high	0	0	4	6	0	1	6	5	0	0	0.71205	0.54006	0	0.11028	0.9876	0.63761
35	Selenium-binding protein 2 OS=Arabidopsis thaliana OX=3702 GN=SBP2 PE=1 SV=1	Q93WN0	AT4G14040	not plastid	SBP2	54 kDa	0.0014	Col-0_Control low, Col-0_heat high, var2-7 Control low, var2-7 heat high	0	0	3	4	0	0	5	6	0	0	0.37465	0.2998	0	0	0.43809	0.56482
37.1	Coatomer subunit beta-1 OS=Arabidopsis thaliana OX=3702 GN=At4g31480 PE=3 SV=2	Q9SV21	AT4G31480	unknown	At4g31480	106 kDa	0.0022	Col-0_Control low, Col-0_heat high, var2-7 Control low, var2-7 heat high	0	1	3	4	0	0	4	5	0	0.031648	0.18374	0.14482	0	0	0.21163	0.17098
38	Delta(24)-sterol reductase OS=Arabidopsis thaliana OX=3702 GN=DIM PE=1 SV=2	Q39085	AT3G19820	ER	DIM	65 kDa	0.018	Col-0_Control low, Col-0_heat high, var2-7 Control low, var2-7 heat high	1	0	4	3	0	0	5	4	0.014467	0	0.30521	0.17767	0	0	0.45508	0.28679
166.1	Heat shock protein 90-1 OS=Arabidopsis thaliana OX=3702 GN=HSP90-1 PE=1 SV=3	P27323	AT5G52640	not plastid	HSP90-1	81 kDa	0.03	Col-0_Control low, Col-0_heat high, var2-7 Control low, var2-7 heat high	0	4	12	12	1	8	14	15	0	0.13043	1.0599	0.54912	0.57358	0.43368	1.2239	0.98883
235.1	Cyclase-associated protein 1 OS=Arabidopsis thaliana OX=3702 GN=CAP1 PE=2 SV=1	O65902	AT4G34490	unknown	CAP1	51 kDa	0.0028	Col-0_Control low, Col-0_heat high, var2-7 Control low, var2-7 heat high	0	2	3	6	0	2	7	10	0	0.066384	0.3984	0.51157	0	0.17991	0.74755	0.86104
495.1	Tubulin beta-4 chain OS=Arabidopsis thaliana OX=3702 GN=TUBB4 PE=2 SV=2	P24636	AT5G44340	not plastid	TUBB4	50 kDa	0.033	Col-0_Control low, Col-0_heat high, var2-7 Control low, var2-7 heat high	0	2	14	12	1	10	16	18	0	0.14024	2.498	1.1452	0.93237	1.2073	2.9199	2.3591
964.1	Small ubiquitin-related modifier 2 OS=Arabidopsis thaliana OX=3702 GN=SUMO2 PE=1 SV=1	Q9FLP6	AT5G55160	cytosol; nucleus	SUMO2	12 kDa	0.021	Col-0_Control low, Col-0_heat high, var2-7 Control low, var2-7 heat high	0	0	4	4	0	0	5	5	0	0	3.4875	1.3133	0	0	4.3219	3.4918
964.2	Small ubiquitin-related modifier 1 OS=Arabidopsis thaliana OX=3702 GN=SUMO1 PE=1 SV=2	P55852	AT4G26840	unknown	SUMO1	11 kDa	0.0051	Col-0_Control low, Col-0_heat high, var2-7 Control low, var2-7 heat high	0	0	3	3	0	0	4	4	0	0	2.4414	1.4212	0	0	3.2406	2.6182
119.1	Chlorophyll a-b binding protein CP26, chloroplastic OS=Arabidopsis thaliana OX=3702 GN=LHCB5 PE=1 SV=1	Q9XF89	AT4G10340	thylakoid-integral	LHCB5	30 kDa	0.002	Col-0_Control low, Col-0_heat high, var2-7 Control low, var2-7 heat low	67	58	50	63	14	40	42	31	71.476	99.281	207	225.92	46.609	45.177	61.15	20.742
120	Photosystem I reaction center subunit IV B, chloroplastic OS=Arabidopsis thaliana OX=3702 GN=PSAE2 PE=2 SV=1	Q9S714	AT2G20260	thylakoid-peripheral-stromal-side	PSAE2	15 kDa	0.038	Col-0_Control low, Col-0_heat high, var2-7 Control low, var2-7 heat low	23	11	12	14	2	12	11	8	8.4945	8.3563	12.479	17.608	6.999	8.7284	6.5601	4.094
121.1	Alpha-glucan water dikinase 1, chloroplastic OS=Arabidopsis thaliana OX=3702 GN=GWD1 PE=1 SV=2	Q9SAC6	AT1G10760	plastid stroma	GWD1	157 kDa	0.017	Col-0_Control low, Col-0_heat high, var2-7 Control low, var2-7 heat low	0	3	17	37	0	2	17	10	0	0.043269	0.80944	1.2345	0	0.02811	0.64105	0.30352
122	Rhodanese/Cell cycle control phosphatase superfamily protein OS=Arabidopsis thaliana OX=3702 GN=At3g59780 PE=4 SV=1	F4J9G2	AT3G59780	thylakoid	At3g59780	74 kDa	0.048	Col-0_Control low, Col-0_heat high, var2-7 Control low, var2-7 heat low	11	21	18	19	0	0	2	0	0.13758	1.2143	1.9301	1.4352	0	0	0.1487	0
124	Protein HHL1, chloroplastic OS=Arabidopsis thaliana OX=3702 GN=HHL1 PE=1 SV=1	Q8LDL0	AT1G67700	plastid	HHL1	26 kDa	0.0052	Col-0_Control low, Col-0_heat high, var2-7 Control low, var2-7 heat low	1	5	9	15	0	2	4	2	0.036832	0.84647	3.114	3.6211	0	0.36674	1.0129	0.36037
125	Phosphoglucan, water dikinase, chloroplastic OS=Arabidopsis thaliana OX=3702 GN=GWD3 PE=1 SV=1	Q6ZY51	AT5G26570	plastid stroma	GWD3	131 kDa	< 0.00010	Col-0_Control low, Col-0_heat high, var2-7 Control low, var2-7 heat low	0	1	10	13	0	1	4	6	0	0.025564	0.41889	0.42238	0	0.033562	0.16945	0.17328
126	Serine/threonine-protein kinase STN7, chloroplastic OS=Arabidopsis thaliana OX=3702 GN=STN7 PE=1 SV=1	Q9S713	AT1G68830	thylakoid-integral	STN7	63 kDa	0.024	Col-0_Control low, Col-0_heat high, var2-7 Control low, var2-7 heat low	3	9	10	12	0	1	0	0	0.047312	0.59331	1.2716	0.93864	0	0.070119	0	0
127	NAD(P)H-quinone oxidoreductase subunit H, chloroplastic OS=Arabidopsis thaliana OX=3702 GN=ndhH PE=1 SV=1	P56753	ATCG01110	thylakoid	ndhH	45 kDa	0.039	Col-0_Control low, Col-0_heat high, var2-7 Control low, var2-7 heat low	1	6	6	9	0	0	2	0	0.020879	0.53542	1.005	0.84109	0	0	0.24629	0
128	Haloacid dehalogenase-like hydrolase domain-containing protein At4g39970 OS=Arabidopsis thaliana OX=3702 GN=At4g39970 PE=2 SV=1	Q680K2	AT4G39970	plastid stroma	At4g39970	35 kDa	0.037	Col-0_Control low, Col-0_heat high, var2-7 Control low, var2-7 heat low	0	2	6	9	0	4	2	2	0	0.20593	0.85025	1.2073	0	0.42514	0.3288	0.26565
129	Granule-bound starch synthase 1, chloroplastic/amyloplastic OS=Arabidopsis thaliana OX=3702 GN=GBSS1 PE=1 SV=1	Q9MAQ0	AT1G32900	plastid stroma	GBSS1	67 kDa	0.00011	Col-0_Control low, Col-0_heat high, var2-7 Control low, var2-7 heat low	1	1	8	11	0	0	0	0	0.014151	0.050452	0.90085	0.77882	0	0	0	0
130.1	At1g70820 OS=Arabidopsis thaliana OX=3702 GN=At1g70820 PE=2 SV=1	Q9SSL0	AT1G70820	plastid stroma	At1g70820	67 kDa	0.0039	Col-0_Control low, Col-0_heat high, var2-7 Control low, var2-7 heat low	0	1	7	8	0	0	3	0	0	0.050116	0.6376	0.5203	0	0	0.16393	0
131	Peptidylprolyl isomerase OS=Arabidopsis thaliana OX=3702 GN=PnsL4 PE=4 SV=1	F4JW56	AT4G39710	thylakoid-peripheral-lumenal-side	PnsL4	19 kDa	0.0072	Col-0_Control low, Col-0_heat high, var2-7 Control low, var2-7 heat low	4	3	3	4	0	0	1	1	0.26321	0.6442	1.2092	1.0253	0	0	0.28912	0.23359
132	NAD(P)H-quinone oxidoreductase subunit 5, chloroplastic OS=Arabidopsis thaliana OX=3702 GN=ndhF PE=3 SV=1	P56752	ATCG01010	thylakoid-peripheral-stromal-side	ndhF	85 kDa	0.044	Col-0_Control low, Col-0_heat high, var2-7 Control low, var2-7 heat low	0	5	5	6	0	0	0	0	0	0.21328	0.40034	0.28515	0	0	0	0
133	NAD(P)H-quinone oxidoreductase subunit J, chloroplastic OS=Arabidopsis thaliana OX=3702 GN=ndhJ PE=3 SV=1	P56754	ATCG00420	thylakoid	ndhJ	19 kDa	0.029	Col-0_Control low, Col-0_heat high, var2-7 Control low, var2-7 heat low	2	4	4	5	0	0	1	0	0.11421	0.97512	1.8303	1.4624	0	0	0.29808	0
134	Trypsin family protein with PDZ domain-containing protein OS=Arabidopsis thaliana OX=3702 GN=DEG8 PE=4 SV=1	F4KFV6	AT5G39830	thylakoid-peripheral-lumenal-side	DEG8	46 kDa	0.018	Col-0_Control low, Col-0_heat high, var2-7 Control low, var2-7 heat low	1	3	4	5	0	1	0	0	0.020573	0.23607	0.44311	0.46193	0	0.096293	0	0
135	Thylakoid lumenal 17.9 kDa protein, chloroplastic OS=Arabidopsis thaliana OX=3702 GN=At4g24930 PE=1 SV=1	Q9SW33	AT4G24930	thylakoid-peripheral-lumenal-side	At4g24930	25 kDa	0.017	Col-0_Control low, Col-0_heat high, var2-7 Control low, var2-7 heat low	5	1	3	3	0	0	0	0	0.19076	0.13921	0.89449	0.52071	0	0	0	0
136	Cell division protein FtsY homolog, chloroplastic OS=Arabidopsis thaliana OX=3702 GN=CPFTSY PE=1 SV=2	O80842	AT2G45770	thylakoid-peripheral-stromal-side	CPFTSY	40 kDa	0.0084	Col-0_Control low, Col-0_heat high, var2-7 Control low, var2-7 heat low	0	0	3	4	0	1	1	0	0	0	0.52367	0.42379	0	0.11248	0.1368	0
137	AT4G28030 protein OS=Arabidopsis thaliana OX=3702 GN=At4g28030 PE=2 SV=1	B9DG63	AT4G28030	plastid stroma	At4g28030	29 kDa	0.00096	Col-0_Control low, Col-0_heat high, var2-7 Control low, var2-7 heat low	0	0	3	5	0	0	0	0	0	0	0.4642	0.60525	0	0	0	0
138	Probable protein phosphatase 2C 62 OS=Arabidopsis thaliana OX=3702 GN=At4g33500 PE=2 SV=1	Q93V88	AT4G33500	plastid stroma	At4g33500	79 kDa	0.00028	Col-0_Control low, Col-0_heat high, var2-7 Control low, var2-7 heat low	0	0	3	5	0	0	0	0	0	0	0.16342	0.19829	0	0	0	0
518.1	Protochlorophyllide reductase B, chloroplastic OS=Arabidopsis thaliana OX=3702 GN=PORB PE=1 SV=3	P21218	AT4G27440	thylakoid-peripheral-stromal-side	PORB	43 kDa	0.015	Col-0_Control low, Col-0_heat high, var2-7 Control low, var2-7 heat low	10	15	19	30	4	14	14	12	0.19359	1.8423	5.842	7.0052	3.4782	2.1524	2.6178	1.8718
43.1	Chaperonin 60 subunit beta 1, chloroplastic OS=Arabidopsis thaliana OX=3702 GN=CPN60B1 PE=1 SV=3	P21240	AT1G55490	plastid stroma	CPN60B1	64 kDa	0.022	Col-0_Control low, Col-0_heat low, var2-7 Control high, var2-7 heat high	14	22	28	33	32	79	85	78	0.21197	1.7707	5.9091	4.4505	52.525	50.658	88.11	47.287
43.2	Chaperonin 60 subunit beta 2, chloroplastic OS=Arabidopsis thaliana OX=3702 GN=CPN60B2 PE=1 SV=1	Q9LJE4	AT3G13470	plastid stroma	CPN60B2	63 kDa	0.015	Col-0_Control low, Col-0_heat low, var2-7 Control high, var2-7 heat high	9	20	25	27	32	75	74	68	0.14368	1.524	4.8902	3.0521	53.425	40.366	51.717	28.964
44.1	Heat shock 70 kDa protein 6, chloroplastic OS=Arabidopsis thaliana OX=3702 GN=HSP70-6 PE=1 SV=1	Q9STW6	AT4G24280	plastid stroma	HSP70-6	76 kDa	0.019	Col-0_Control low, Col-0_heat low, var2-7 Control high, var2-7 heat high	18	17	20	14	33	79	73	74	0.29949	0.89938	2.5306	0.89634	35.48	21.885	25.46	16.439
44.2	Heat shock 70 kDa protein 7, chloroplastic OS=Arabidopsis thaliana OX=3702 GN=HSP70-7 PE=2 SV=1	Q9LTX9	AT5G49910	plastid stroma	HSP70-7	77 kDa	0.033	Col-0_Control low, Col-0_heat low, var2-7 Control high, var2-7 heat high	14	15	18	17	25	64	69	66	0.22836	0.73902	2.1548	1.1574	22.682	13.734	21.902	12.313
46	Chaperonin CPN60, mitochondrial OS=Arabidopsis thaliana OX=3702 GN=CPN60 PE=1 SV=2	P29197	AT3G23990	mitochondria	CPN60	61 kDa	0.00016	Col-0_Control low, Col-0_heat low, var2-7 Control high, var2-7 heat high	5	12	9	13	11	44	34	41	0.06692	0.79651	0.99927	0.97698	9.6672	8.4241	7.0566	6.8892
47	31 kDa ribonucleoprotein, chloroplastic OS=Arabidopsis thaliana OX=3702 GN=CP31A PE=1 SV=1	Q04836	AT4G24770	plastid stroma	CP31A	36 kDa	0.026	Col-0_Control low, Col-0_heat low, var2-7 Control high, var2-7 heat high	9	9	14	24	5	30	26	28	0.29686	0.88179	3.1758	4.9026	5.998	9.9102	7.1641	7.1628
48	20 kDa chaperonin, chloroplastic OS=Arabidopsis thaliana OX=3702 GN=CPN20 PE=1 SV=2	O65282	AT5G20720	plastid stroma	CPN20	27 kDa	0.012	Col-0_Control low, Col-0_heat low, var2-7 Control high, var2-7 heat high	10	8	11	6	11	33	31	30	0.53962	1.5976	3.6111	1.1465	31.46	43.9	53.392	33.861
49	RNA-binding protein CP29B, chloroplastic OS=Arabidopsis thaliana OX=3702 GN=CP29B PE=1 SV=1	Q9ZUU4	AT2G37220	plastid stroma	CP29B	31 kDa	0.036	Col-0_Control low, Col-0_heat low, var2-7 Control high, var2-7 heat high	13	9	12	17	7	24	18	32	0.60106	1.0777	4.6634	3.586	11.988	10.227	5.2402	11.274
50	Mitochondrial outer membrane protein porin 1 OS=Arabidopsis thaliana OX=3702 GN=VDAC1 PE=1 SV=3	Q9SRH5	AT3G01280	mitochondria	VDAC1	29 kDa	0.033	Col-0_Control low, Col-0_heat low, var2-7 Control high, var2-7 heat high	6	12	11	13	12	24	23	27	0.2594	1.9661	4.3239	2.9274	27.004	14.399	15.573	19.989
51	Heat shock 70 kDa protein 10, mitochondrial OS=Arabidopsis thaliana OX=3702 GN=HSP70-10 PE=1 SV=1	Q9LDZ0	AT5G09590	mitochondria	HSP70-10	73 kDa	0.015	Col-0_Control low, Col-0_heat low, var2-7 Control high, var2-7 heat high	3	7	4	7	8	30	26	35	0.026491	0.25258	0.27192	0.33882	5.0841	3.0656	3.2774	4.5713
52	Stromal ascorbate peroxidase OS=Arabidopsis thaliana OX=3702 GN=SAPX PE=3 SV=1	F4JFY5	AT4G08390	mitochondria; plastid stroma	SAPX	40 kDa	0.013	Col-0_Control low, Col-0_heat low, var2-7 Control high, var2-7 heat high	6	5	10	9	6	29	23	27	0.10674	0.49587	1.9886	1.1576	5.2267	9.0755	7.6186	7.4284
53	Succinate--CoA ligase [ADP-forming] subunit beta, mitochondrial OS=Arabidopsis thaliana OX=3702 GN=At2g20420 PE=1 SV=1	O82662	AT2G20420	mitochondria	At2g20420	45 kDa	0.042	Col-0_Control low, Col-0_heat low, var2-7 Control high, var2-7 heat high	2	8	6	9	5	25	20	31	0.043488	0.7746	1.0109	0.98951	5.9389	5.9163	4.5832	9.5449
54.1	Probable mitochondrial-processing peptidase subunit alpha-1, mitochondrial OS=Arabidopsis thaliana OX=3702 GN=At1g51980 PE=1 SV=1	Q9ZU25	AT1G51980	mitochondria	MPPα1	54 kDa	0.00048	Col-0_Control low, Col-0_heat low, var2-7 Control high, var2-7 heat high	3	7	6	11	3	21	21	27	0.035905	0.43366	0.65774	0.89589	2.7174	2.527	3.6593	3.2148
55	Peroxiredoxin-2E, chloroplastic OS=Arabidopsis thaliana OX=3702 GN=PRXIIE PE=1 SV=2	Q949U7	AT3G52960	plastid stroma	PRXIIE	25 kDa	0.013	Col-0_Control low, Col-0_heat low, var2-7 Control high, var2-7 heat high	7	7	3	6	7	23	18	19	0.41259	1.1733	0.89449	1.2821	20.203	13.66	12.528	7.5595
56.1	3-ketoacyl-CoA thiolase 2, peroxisomal OS=Arabidopsis thaliana OX=3702 GN=PED1 PE=1 SV=2	Q56WD9	AT2G33150	peroxisome	PED1	49 kDa	0.0037	Col-0_Control low, Col-0_heat low, var2-7 Control high, var2-7 heat high	2	10	6	11	3	21	16	21	0.040466	0.95346	0.74966	1.1885	3.0739	3.3431	3.0472	3.285
57	ATP synthase subunit O, mitochondrial OS=Arabidopsis thaliana OX=3702 GN=At5g13450 PE=1 SV=2	Q96251	AT5G13450	mitochondria	ATP5	26 kDa	0.002	Col-0_Control low, Col-0_heat low, var2-7 Control high, var2-7 heat high	6	8	4	8	4	18	18	21	0.12395	1.6381	1.1785	1.7898	8.6238	6.7005	10.779	13.011
59	Ribosome-recycling factor, chloroplastic OS=Arabidopsis thaliana OX=3702 GN=RRF PE=2 SV=2	Q9M1X0	AT3G63190	plastid stroma	RRF	30 kDa	0.00074	Col-0_Control low, Col-0_heat low, var2-7 Control high, var2-7 heat high	9	4	2	3	6	23	14	19	0.37167	0.52758	0.44417	0.40931	9.576	11.783	5.3458	6.3714
61	30S ribosomal protein OS=Arabidopsis thaliana OX=3702 GN=At5g24490 PE=1 SV=1	Q94K97	AT5G24490	plastid ribosome	PSRP1	35 kDa	0.029	Col-0_Control low, Col-0_heat low, var2-7 Control high, var2-7 heat high	5	5	8	8	3	17	13	14	0.090188	0.44963	1.3953	0.81222	4.4163	2.6553	2.4223	2.2684
62	Heat shock 70 kDa protein 9, mitochondrial OS=Arabidopsis thaliana OX=3702 GN=HSP70-9 PE=1 SV=1	Q8GUM2	AT4G37910	mitochondria	HSP70-9	73 kDa	0.007	Col-0_Control low, Col-0_heat low, var2-7 Control high, var2-7 heat high	0	0	3	2	3	24	15	26	0	0	0.27148	0.10304	1.9865	2.3495	1.5273	2.4714
63.1	Prohibitin-2, mitochondrial OS=Arabidopsis thaliana OX=3702 GN=PHB2 PE=1 SV=1	Q9ZNT7	AT1G03860	mitochondria	PHB2	32 kDa	0.00077	Col-0_Control low, Col-0_heat low, var2-7 Control high, var2-7 heat high	1	2	4	4	5	21	13	18	0.030126	0.226	0.94137	0.39001	4.9025	4.066	3.2502	3.493
64	29 kDa ribonucleoprotein, chloroplastic OS=Arabidopsis thaliana OX=3702 GN=CP29A PE=2 SV=2	Q43349	AT3G53460	plastid stroma	CP29A	36 kDa	0.00066	Col-0_Control low, Col-0_heat low, var2-7 Control high, var2-7 heat high	4	2	7	8	3	18	12	16	0.12162	0.19782	1.6418	1.1467	4.2651	3.6948	2.6761	2.4825
66	Peroxiredoxin-2F, mitochondrial OS=Arabidopsis thaliana OX=3702 GN=PRXIIF PE=1 SV=2	Q9M7T0	AT3G06050	mitochondria	PRXIIF	21 kDa	0.028	Col-0_Control low, Col-0_heat low, var2-7 Control high, var2-7 heat high	6	5	5	5	4	16	9	14	0.40069	0.80974	2.0586	1.1984	11.122	8.9383	3.6011	8.7831
67	Ferritin-1, chloroplastic OS=Arabidopsis thaliana OX=3702 GN=FER1 PE=2 SV=1	Q39101	AT5G01600	plastid stroma	FER1	28 kDa	0.0039	Col-0_Control low, Col-0_heat low, var2-7 Control high, var2-7 heat high	1	8	3	4	5	18	11	12	0.034012	1.4784	0.76626	0.44606	5.607	5.066	3.3584	2.7134
69	Dihydrolipoyllysine-residue acetyltransferase component 4 of pyruvate dehydrogenase complex, chloroplastic OS=Arabidopsis thaliana OX=3702 GN=LTA2 PE=2 SV=1	Q9SQI8	AT3G25860	plastid	LTA2	50 kDa	0.00048	Col-0_Control low, Col-0_heat low, var2-7 Control high, var2-7 heat high	3	2	2	6	3	18	12	12	0.039152	0.13958	0.262	0.52229	2.971	2.6291	1.6633	1.3439
70	CBBY-like protein OS=Arabidopsis thaliana OX=3702 GN=CBBY PE=1 SV=1	Q94K71	AT3G48420	plastid stroma	CBBY	34 kDa	0.011	Col-0_Control low, Col-0_heat low, var2-7 Control high, var2-7 heat high	0	3	7	8	3	13	12	12	0	0.32852	1.7547	1.2289	4.5122	3.1339	3.3309	2.6912
71	Probable NADH dehydrogenase [ubiquinone] 1 alpha subcomplex subunit 5, mitochondrial OS=Arabidopsis thaliana OX=3702 GN=At5g52840 PE=1 SV=1	Q9FLX7	AT5G52840	mitochondria	B13	19 kDa	0.0048	Col-0_Control low, Col-0_heat low, var2-7 Control high, var2-7 heat high	4	3	3	4	3	15	9	12	0.26124	0.63972	1.2008	0.69899	8.7864	11.522	5.3585	7.8405
73	YCF54 OS=Arabidopsis thaliana OX=3702 GN=EMB3143 PE=4 SV=1	Q9LVM3	AT5G58250	plastid	EMB3143	24 kDa	0.0029	Col-0_Control low, Col-0_heat low, var2-7 Control high, var2-7 heat high	7	6	2	4	3	13	8	7	0.33963	0.93862	0.57194	0.76427	4.1851	4.2689	2.9912	1.9618
76	ATP-dependent Clp protease proteolytic subunit 4, chloroplastic OS=Arabidopsis thaliana OX=3702 GN=CLPP4 PE=1 SV=1	Q94B60	AT5G45390	plastid stroma	CLPP4	31 kDa	0.00034	Col-0_Control low, Col-0_heat low, var2-7 Control high, var2-7 heat high	0	1	0	1	3	18	13	13	0	0.10818	0	0.1182	4.9414	4.1177	2.3945	2.6556
83	RGG repeats nuclear RNA binding protein C OS=Arabidopsis thaliana OX=3702 GN=RGGC PE=1 SV=1	Q9LVT8	AT5G47210	unknown	RGGC	38 kDa	0.033	Col-0_Control low, Col-0_heat low, var2-7 Control high, var2-7 heat high	3	2	1	2	3	12	5	12	0.05239	0.089505	0.168	0.20409	2.5654	1.7582	0.65048	1.7277
617.1	Nucleoside diphosphate kinase III, chloroplastic/mitochondrial OS=Arabidopsis thaliana OX=3702 GN=NDPK3 PE=1 SV=1	O49203	AT4G11010	mitochondria	NDPK3	26 kDa	0.015	Col-0_Control low, Col-0_heat low, var2-7 Control high, var2-7 heat high	8	2	5	4	3	12	12	18	0.47444	0.28328	1.6153	0.70409	6.2203	4.4542	4.61	6.8835
639.1	Fumarate hydratase 1, mitochondrial OS=Arabidopsis thaliana OX=3702 GN=FUM1 PE=1 SV=2	P93033	AT2G47510	mitochondria	FUM1	53 kDa	0.0008	Col-0_Control low, Col-0_heat low, var2-7 Control high, var2-7 heat high	1	2	3	5	3	14	14	16	0.017908	0.13165	0.38225	0.39477	1.8081	1.6023	1.9488	1.5745
687.1	3-isopropylmalate dehydrogenase 3, chloroplastic OS=Arabidopsis thaliana OX=3702 GN=IMDH3 PE=1 SV=2	Q9SA14	AT1G31180	plastid stroma	IMD3	44 kDa	0.0068	Col-0_Control low, Col-0_heat low, var2-7 Control high, var2-7 heat high	1	8	1	0	3	13	9	8	0.020776	0.53231	0.13903	0	2.1078	1.7584	1.2215	0.83157
141.1	Phosphoglycerate kinase 1, chloroplastic OS=Arabidopsis thaliana OX=3702 GN=PGK1 PE=1 SV=1	Q9LD57	AT3G12780	plastid stroma	PGK1	50 kDa	0.012	Col-0_Control low, Col-0_heat low, var2-7 Control high, var2-7 heat low	33	42	40	39	31	66	55	54	1.4214	10.475	18.333	10.672	80.942	55.935	33.014	26.673
142.1	Ribulose bisphosphate carboxylase small chain 1B, chloroplastic OS=Arabidopsis thaliana OX=3702 GN=RBCS-1B PE=1 SV=1	P10796	AT5G38430	plastid stroma	RBCS1B	20 kDa	0.011	Col-0_Control low, Col-0_heat low, var2-7 Control high, var2-7 heat low	25	19	16	19	13	24	21	22	7.9911	15.011	17.122	13.923	61.616	51.22	38.823	22.773
143	Phosphoribulokinase, chloroplastic OS=Arabidopsis thaliana OX=3702 GN=At1g32060 PE=2 SV=1	P25697	AT1G32060	plastid stroma	PRK	44 kDa	0.024	Col-0_Control low, Col-0_heat low, var2-7 Control high, var2-7 heat low	15	20	18	17	12	39	28	20	0.3452	2.2013	3.7137	1.9352	14.763	11.032	7.4917	2.8397
144	30S ribosomal protein 2, chloroplastic OS=Arabidopsis thaliana OX=3702 GN=PSRP2 PE=2 SV=1	Q8VYM4	AT3G52150	plastid ribosome	PSRP2	28 kDa	0.041	Col-0_Control low, Col-0_heat low, var2-7 Control high, var2-7 heat low	33	11	9	12	5	18	12	17	3.5922	2.1578	2.8404	1.9857	10.744	6.8887	3.4454	4.4421
145	Porphobilinogen deaminase, chloroplastic OS=Arabidopsis thaliana OX=3702 GN=HEMC PE=1 SV=1	Q43316	AT5G08280	plastid stroma	HEMC	41 kDa	0.027	Col-0_Control low, Col-0_heat low, var2-7 Control high, var2-7 heat low	5	3	2	4	8	26	13	21	0.13599	0.17186	0.15508	0.40686	12.075	6.6156	2.8379	3.9963
146.1	Malate dehydrogenase [NADP], chloroplastic OS=Arabidopsis thaliana OX=3702 GN=At5g58330 PE=2 SV=1	Q8H1E2	AT5G58330	plastid stroma	NADP-MDH	48 kDa	0.0078	Col-0_Control low, Col-0_heat low, var2-7 Control high, var2-7 heat low	2	8	5	7	3	20	9	14	0.040661	0.71399	0.75363	0.65877	3.0892	3.0689	1.14	2.0103
147	Thioredoxin M1, chloroplastic OS=Arabidopsis thaliana OX=3702 GN=At1g03680 PE=2 SV=1	O48737	AT1G03680	thylakoid-peripheral-stromal-side	TRXm1	20 kDa	0.00056	Col-0_Control low, Col-0_heat low, var2-7 Control high, var2-7 heat low	9	7	2	4	3	14	6	9	0.72972	1.6204	0.71618	0.98807	8.5484	7.5978	2.5873	3.3561
151	N-acetyl-gamma-glutamyl-phosphate reductase OS=Arabidopsis thaliana OX=3702 GN=At2g19940 PE=3 SV=1	A0A1P8B108	AT2G19940	plastid stroma	At2g19940	43 kDa	0.03	Col-0_Control low, Col-0_heat low, var2-7 Control high, var2-7 heat low	0	2	0	0	3	11	6	5	0	0.16435	0	0	2.2574	1.2799	0.91942	0.45784
713.1	10 kDa chaperonin 2, chloroplastic OS=Arabidopsis thaliana OX=3702 GN=CPN10-2 PE=2 SV=1	O80504	AT2G44650	plastid stroma	CPN10-2	15 kDa	0.0031	Col-0_Control low, Col-0_heat low, var2-7 Control high, var2-7 heat low	1	1	3	2	5	15	6	11	0.065308	0.23283	0.97276	0.56626	25.034	22.057	3.9391	11.159
17.3	ATPase 1, plasma membrane-type OS=Arabidopsis thaliana OX=3702 GN=AHA1 PE=1 SV=3	P20649	AT2G18960	plasma membrane	AHA1	104 kDa	0.04	Col-0_Control low, Col-0_heat low, var2-7 Control low, var2-7 heat high	0	3	10	4	0	2	13	14	0	0.065528	0.54091	0.10909	0	0.086027	0.73636	0.65517
160.1	Heat shock 70 kDa protein 3 OS=Arabidopsis thaliana OX=3702 GN=HSP70-3 PE=1 SV=1	O65719	AT3G09440	not plastid	HSP70-3	71 kDa	0.0071	Col-0_Control low, Col-0_heat low, var2-7 Control low, var2-7 heat high	3	11	28	25	4	23	43	55	0.041704	0.58439	4.0113	2.0377	2.7863	2.2814	8.2739	11.227
161.1	AT4G23670 protein OS=Arabidopsis thaliana OX=3702 GN=At4g23670 PE=2 SV=1	Q9SUR0	AT4G23670	not plastid	At4g23670	17 kDa	0.012	Col-0_Control low, Col-0_heat low, var2-7 Control low, var2-7 heat high	16	10	22	23	3	13	33	38	2.0844	3.9686	62.692	36.495	9.8085	11.886	264.92	433.09
161.2	MLP-like protein 328 OS=Arabidopsis thaliana OX=3702 GN=MLP328 PE=2 SV=1	Q9ZVF3	AT2G01520	unknown	MLP328	17 kDa	0.00092	Col-0_Control low, Col-0_heat low, var2-7 Control low, var2-7 heat high	3	2	9	10	1	5	15	15	0.20031	0.43333	5.9393	4.3364	2.7155	1.9004	21.223	17.147
162.1	Fructose-bisphosphate aldolase 8, cytosolic OS=Arabidopsis thaliana OX=3702 GN=FBA8 PE=1 SV=1	Q9LF98	AT3G52930	cytosol	FBA8	39 kDa	0.0081	Col-0_Control low, Col-0_heat low, var2-7 Control low, var2-7 heat high	2	8	23	28	5	21	32	46	0.024737	0.80036	8.9102	8.3898	3.9536	5.0837	19.315	28.751
162.2	Fructose-bisphosphate aldolase 6, cytosolic OS=Arabidopsis thaliana OX=3702 GN=FBA6 PE=1 SV=1	Q9SJQ9	AT2G36460	cytosol	FBA6	38 kDa	0.00044	Col-0_Control low, Col-0_heat low, var2-7 Control low, var2-7 heat high	0	6	10	11	7	23	30	36	0	0.6584	2.124	1.6592	7.2098	4.6013	14.847	14.38
163.1	PYK10-binding protein 1 OS=Arabidopsis thaliana OX=3702 GN=PBP1 PE=1 SV=1	O04314	AT3G16420	cytosol	PBP1	32 kDa	0.00011	Col-0_Control low, Col-0_heat low, var2-7 Control low, var2-7 heat high	5	10	20	29	7	22	43	49	0.18231	1.2229	10.465	14.653	8.9271	9.1921	59.641	53.272
165.1	Actin-2 OS=Arabidopsis thaliana OX=3702 GN=ACT2 PE=1 SV=1	Q96292	AT3G18780	vacuole	ACT2	42 kDa	0.0048	Col-0_Control low, Col-0_heat low, var2-7 Control low, var2-7 heat high	4	11	17	23	2	15	27	27	0.073712	1.0064	5.071	3.2726	2.3142	2.003	9.2723	7.4915
165.2	Actin-8 OS=Arabidopsis thaliana OX=3702 GN=ACT8 PE=1 SV=2	Q96293	AT1G49240	not plastid	ACT8	42 kDa	0.0023	Col-0_Control low, Col-0_heat low, var2-7 Control low, var2-7 heat high	4	11	16	22	2	14	26	27	0.073712	1.0064	4.5603	2.9519	2.3142	2.003	8.4765	7.4915
166.2	Heat shock protein 90-2 OS=Arabidopsis thaliana OX=3702 GN=HSP90-2 PE=1 SV=1	P55737	AT5G56030	cytosol	HSP90-2	80 kDa	0.012	Col-0_Control low, Col-0_heat low, var2-7 Control low, var2-7 heat high	1	12	26	26	4	17	41	42	0.011796	0.50673	3.1162	1.814	2.4556	1.2125	6.4997	4.9935
166.3	Heat shock protein 90-3 OS=Arabidopsis thaliana OX=3702 GN=HSP90-3 PE=1 SV=2	P51818	AT5G56010	cytosol	HSP90-3	80 kDa	0.0097	Col-0_Control low, Col-0_heat low, var2-7 Control low, var2-7 heat high	1	12	25	27	4	17	41	42	0.011796	0.50673	2.9182	1.9339	2.4556	1.2125	6.4997	4.9935
167	L-ascorbate peroxidase 1, cytosolic OS=Arabidopsis thaliana OX=3702 GN=APX1 PE=1 SV=2	Q05431	AT1G07890	cytosol	APX1	28 kDa	0.00025	Col-0_Control low, Col-0_heat low, var2-7 Control low, var2-7 heat high	0	1	22	34	0	9	36	46	0	0.12426	16.906	26.128	0	2.4157	68.703	62.358
168	Heat shock protein 70 (Hsp 70) family protein OS=Arabidopsis thaliana OX=3702 GN=BIP2 PE=1 SV=1	A0A1P8BF32	AT5G42020	ER	BIP2	74 kDa	0.022	Col-0_Control low, Col-0_heat low, var2-7 Control low, var2-7 heat high	1	0	10	19	1	16	36	58	0.012702	0	1.0392	1.4228	0.62197	1.2257	5.4522	9.5979
169	TSA1-like protein OS=Arabidopsis thaliana OX=3702 GN=NAI2 PE=1 SV=1	Q9LSB4	AT3G15950	unknown	NAI2	85 kDa	0.018	Col-0_Control low, Col-0_heat low, var2-7 Control low, var2-7 heat high	1	4	9	6	0	21	42	38	0.011112	0.080751	0.78183	0.23371	0	1.2158	5.7912	3.6466
170.1	Calnexin homolog 1 OS=Arabidopsis thaliana OX=3702 GN=CNX1 PE=1 SV=1	P29402	AT5G61790	ER	CNX1	60 kDa	0.00011	Col-0_Control low, Col-0_heat low, var2-7 Control low, var2-7 heat high	2	5	9	12	1	11	25	26	0.032144	0.31081	1.1744	0.88483	0.76626	1.0631	3.8854	3.9046
170.2	Calreticulin family protein OS=Arabidopsis thaliana OX=3702 GN=At5g07340 PE=3 SV=1	F4K6M8	AT5G07340	not plastid	At5g07340	61 kDa	0.0013	Col-0_Control low, Col-0_heat low, var2-7 Control low, var2-7 heat high	0	2	3	6	0	3	11	13	0	0.11288	0.32636	0.33411	0	0.22826	1.1213	1.283
171	Jacalin-related lectin 34 OS=Arabidopsis thaliana OX=3702 GN=JAL34 PE=1 SV=1	O04310	AT3G16460	peroxisome	JAL34	72 kDa	0.01	Col-0_Control low, Col-0_heat low, var2-7 Control low, var2-7 heat high	0	1	12	13	2	7	30	31	0	0.046474	1.3495	0.87178	1.3054	0.48938	4.266	3.0435
172	V-type proton ATPase subunit C OS=Arabidopsis thaliana OX=3702 GN=VHA-C PE=1 SV=1	Q9SDS7	AT1G12840	vacuole	VHA-C	43 kDa	0.013	Col-0_Control low, Col-0_heat low, var2-7 Control low, var2-7 heat high	3	8	7	12	1	17	19	27	0.072245	0.83759	1.0877	1.6221	1.0927	3.0924	5.1118	5.4939
173.1	S-adenosylmethionine synthase 1 OS=Arabidopsis thaliana OX=3702 GN=SAM1 PE=1 SV=2	P23686	AT1G02500	not plastid	SAM1	43 kDa	0.0014	Col-0_Control low, Col-0_heat low, var2-7 Control low, var2-7 heat high	0	1	3	10	0	2	13	16	0	0.07852	0.47668	1.0543	0	0.21402	2.628	2.3863
174	Bifunctional enolase 2/transcriptional activator OS=Arabidopsis thaliana OX=3702 GN=ENO2 PE=1 SV=1	P25696	AT2G36530	cytosol; nucleus	ENO2	48 kDa	0.012	Col-0_Control low, Col-0_heat low, var2-7 Control low, var2-7 heat high	1	3	12	7	3	12	23	26	0.019894	0.22775	1.8288	0.66818	3.1281	1.2791	5.0098	5.2354
175.1	6-phosphogluconate dehydrogenase, decarboxylating 1, chloroplastic OS=Arabidopsis thaliana OX=3702 GN=PGD1 PE=1 SV=1	Q9SH69	AT1G64190	plastid stroma	PGD1	53 kDa	0.0053	Col-0_Control low, Col-0_heat low, var2-7 Control low, var2-7 heat high	0	2	7	10	2	10	19	18	0	0.1305	1.0017	0.79952	0.86954	1.1027	2.8874	2.1209
176	Probable elongation factor 1-gamma 2 OS=Arabidopsis thaliana OX=3702 GN=At1g57720 PE=1 SV=1	Q9FVT2	AT1G57720	not plastid	At1g57720	46 kDa	0.0016	Col-0_Control low, Col-0_heat low, var2-7 Control low, var2-7 heat high	0	3	9	18	0	6	21	23	0	0.23484	1.6465	2.0164	0	0.68683	5.2768	4.2634
177	Patellin-2 OS=Arabidopsis thaliana OX=3702 GN=PATL2 PE=1 SV=2	Q56ZI2	AT1G22530	not plastid	PATL2	76 kDa	0.0048	Col-0_Control low, Col-0_heat low, var2-7 Control low, var2-7 heat high	0	2	5	8	0	7	23	34	0	0.090605	0.4536	0.45132	0	0.38912	2.5116	3.5772
178	Protein disulfide isomerase-like 1-1 OS=Arabidopsis thaliana OX=3702 GN=PDIL1-1 PE=1 SV=1	Q9XI01	AT1G21750	ER	PDIL1-1	56 kDa	0.00073	Col-0_Control low, Col-0_heat low, var2-7 Control low, var2-7 heat high	0	2	4	5	0	11	26	30	0	0.06075	0.36264	0.28992	0	1.0459	4.858	4.5625
179.1	Peptidyl-prolyl cis-trans isomerase CYP18-3 OS=Arabidopsis thaliana OX=3702 GN=CYP18-3 PE=1 SV=1	P34790	AT4G38740	cytosol	CYP18-3	18 kDa	0.033	Col-0_Control low, Col-0_heat low, var2-7 Control low, var2-7 heat high	0	1	9	15	0	7	17	25	0	0.18903	5.505	7.3656	0	3.0441	27.146	52.641
180	Chaperone protein htpG family protein OS=Arabidopsis thaliana OX=3702 GN=SHD PE=1 SV=1	F4JQ55	AT4G24190	ER	SHD	94 kDa	0.0015	Col-0_Control low, Col-0_heat low, var2-7 Control low, var2-7 heat high	0	3	8	10	0	6	26	25	0	0.11088	0.52084	0.45694	0	0.2512	1.956	1.5803
181.1	60S acidic ribosomal protein P0-2 OS=Arabidopsis thaliana OX=3702 GN=RPP0B PE=1 SV=2	Q42112	AT3G09200	cytosol	RPP0B	34 kDa	0.0055	Col-0_Control low, Col-0_heat low, var2-7 Control low, var2-7 heat high	0	5	7	7	1	12	17	20	0	0.46158	1.4357	0.66238	1.3723	2.0596	4.3632	5.6987
181.2	60S acidic ribosomal protein P0-3 OS=Arabidopsis thaliana OX=3702 GN=RPP0C PE=1 SV=1	P57691	AT3G11250	cytosol	RPP0C	34 kDa	0.0092	Col-0_Control low, Col-0_heat low, var2-7 Control low, var2-7 heat high	0	5	7	6	1	8	14	16	0	0.45638	1.4181	0.49867	1.3587	1.2169	2.8637	3.4663
182.1	Cell division control protein 48 homolog A OS=Arabidopsis thaliana OX=3702 GN=CDC48A PE=1 SV=1	P54609	AT3G09840	cytosol; nucleus; plasma membrane	CDC48A	89 kDa	0.00043	Col-0_Control low, Col-0_heat low, var2-7 Control low, var2-7 heat high	0	0	7	10	0	5	25	26	0	0	0.4644	0.48571	0	0.26571	2.2453	1.9289
182.3	Cell division control protein 48 homolog D OS=Arabidopsis thaliana OX=3702 GN=CDC48D PE=1 SV=1	Q9SCN8	AT3G53230	unknown	CDC48D	90 kDa	0.0016	Col-0_Control low, Col-0_heat low, var2-7 Control low, var2-7 heat high	0	0	6	8	0	6	16	18	0	0	0.37587	0.36998	0	0.3213	1.2588	1.1898
183	Probable elongation factor 1-gamma 1 OS=Arabidopsis thaliana OX=3702 GN=At1g09640 PE=1 SV=1	O04487	AT1G09640	cytosol	EF1γ	47 kDa	0.0046	Col-0_Control low, Col-0_heat low, var2-7 Control low, var2-7 heat high	0	3	9	16	0	6	19	18	0	0.23363	1.6362	1.7955	0	0.5489	3.9602	2.9015
184	Oxalate--CoA ligase OS=Arabidopsis thaliana OX=3702 GN=AAE3 PE=1 SV=1	Q9SMT7	AT3G48990	cytosol	AAE3	56 kDa	0.0012	Col-0_Control low, Col-0_heat low, var2-7 Control low, var2-7 heat high	0	0	6	8	0	9	22	26	0	0	0.64286	0.65604	0	0.91468	3.5385	3.6455
185.1	Nucleolin 1 OS=Arabidopsis thaliana OX=3702 GN=NUCL1 PE=1 SV=1	Q9FVQ1	AT1G48920	nucleus	NUCL1	59 kDa	0.0026	Col-0_Control low, Col-0_heat low, var2-7 Control low, var2-7 heat high	0	1	8	9	0	7	19	25	0	0.057497	1.052	0.70939	0	0.62546	2.726	3.3034
186.1	60S ribosomal protein L7-2 OS=Arabidopsis thaliana OX=3702 GN=RPL7B PE=1 SV=1	P60040	AT2G01250	cytosol	RPL7B	28 kDa	0.015	Col-0_Control low, Col-0_heat low, var2-7 Control low, var2-7 heat high	1	3	2	4	2	8	14	19	0.034012	0.40823	0.48197	0.631	3.5268	1.9409	6.1614	9.6682
186.2	Ribosomal protein L30/L7 family protein OS=Arabidopsis thaliana OX=3702 GN=At2g44120 PE=4 SV=1	F4IT48	AT2G44120	cytosol	At2g44120	29 kDa	< 0.00010	Col-0_Control low, Col-0_heat low, var2-7 Control low, var2-7 heat high	0	3	2	4	1	7	12	15	0	0.40281	0.4759	0.62218	1.6456	1.5684	4.5111	4.2227
187.1	Adenosine kinase 1 OS=Arabidopsis thaliana OX=3702 GN=ADK1 PE=1 SV=1	Q9SF85	AT3G09820	not plastid	ADK1	38 kDa	0.0012	Col-0_Control low, Col-0_heat low, var2-7 Control low, var2-7 heat high	1	0	9	13	0	6	18	20	0.02518	0	1.5364	1.6956	0	0.88011	4.1126	3.7278
188	Methylenetetrahydrofolate reductase 1 OS=Arabidopsis thaliana OX=3702 GN=MTHFR1 PE=1 SV=1	Q9SE60	AT3G59970	not plastid	MTHFR1	66 kDa	0.018	Col-0_Control low, Col-0_heat low, var2-7 Control low, var2-7 heat high	0	0	4	8	0	0	28	23	0	0	0.41122	0.45174	0	0	4.1132	2.3273
189	Protein disulfide-isomerase like 2-1 OS=Arabidopsis thaliana OX=3702 GN=PDIL2-1 PE=2 SV=1	O22263	AT2G47470	peroxisome	PDIL2-1	39 kDa	< 0.00010	Col-0_Control low, Col-0_heat low, var2-7 Control low, var2-7 heat high	1	0	2	6	1	10	20	22	0.024101	0	0.336	0.69455	1.1802	1.2144	4.7726	5.2635
190.1	60S ribosomal protein L4-2 OS=Arabidopsis thaliana OX=3702 GN=RPL4D PE=1 SV=2	P49691	AT5G02870	cytosol	RPL4D	45 kDa	0.0037	Col-0_Control low, Col-0_heat low, var2-7 Control low, var2-7 heat high	0	3	5	8	0	7	15	16	0	0.24435	0.82334	0.85986	0	0.86978	2.7954	2.8051
190.2	60S ribosomal protein L4-1 OS=Arabidopsis thaliana OX=3702 GN=RPL4A PE=1 SV=1	Q9SF40	AT3G09630	cytosol	RPL4A	45 kDa	0.0062	Col-0_Control low, Col-0_heat low, var2-7 Control low, var2-7 heat high	0	4	5	9	0	5	12	14	0	0.339	0.82573	1.0091	0	0.57753	1.9513	2.2672
191.1	Calreticulin-1 OS=Arabidopsis thaliana OX=3702 GN=CRT1 PE=1 SV=1	O04151	AT1G56340	ER	CRT1	49 kDa	0.0026	Col-0_Control low, Col-0_heat low, var2-7 Control low, var2-7 heat high	0	0	4	7	0	6	17	25	0	0	0.57948	0.65509	0	0.6514	3.0472	3.9308
192.1	Glycine-rich RNA-binding protein 8 OS=Arabidopsis thaliana OX=3702 GN=RBG8 PE=1 SV=1	Q03251	AT4G39260	nucleus	RBG8	17 kDa	0.022	Col-0_Control low, Col-0_heat low, var2-7 Control low, var2-7 heat high	2	1	6	9	0	11	12	17	0.12988	0.21012	3.9537	3.0001	0	7.2953	13.597	16.516
193.1	Organellar oligopeptidase A, chloroplastic/mitochondrial OS=Arabidopsis thaliana OX=3702 GN=OOP PE=1 SV=1	Q94AM1	AT5G65620	mitochondria; plastid stroma	OOP	89 kDa	0.039	Col-0_Control low, Col-0_heat low, var2-7 Control low, var2-7 heat high	0	0	7	8	0	3	18	15	0	0	0.46824	0.37737	0	0.15489	1.3955	0.72148
193.2	Probable cytosolic oligopeptidase A OS=Arabidopsis thaliana OX=3702 GN=CYOP PE=1 SV=1	Q949P2	AT5G10540	cytosol	CYOP	79 kDa	0.01	Col-0_Control low, Col-0_heat low, var2-7 Control low, var2-7 heat high	0	0	3	5	0	2	13	13	0	0	0.24987	0.25271	0	0.11413	1.0295	0.66364
195	Protein disulfide isomerase-like 1-2 OS=Arabidopsis thaliana OX=3702 GN=PDIL1-2 PE=2 SV=1	Q9SRG3	AT1G77510	not plastid	PDIL1-2	56 kDa	< 0.00010	Col-0_Control low, Col-0_heat low, var2-7 Control low, var2-7 heat high	0	1	4	8	1	8	15	18	0	0.060022	0.49155	0.45541	0.8244	0.65783	1.9889	2.1503
196	Translationally-controlled tumor protein 1 OS=Arabidopsis thaliana OX=3702 GN=TCTP1 PE=1 SV=2	P31265	AT3G16640	not plastid	TCTP1	19 kDa	0.0039	Col-0_Control low, Col-0_heat low, var2-7 Control low, var2-7 heat high	2	2	6	11	0	7	12	12	0.11195	0.39913	3.2298	3.7853	0	2.259	10.079	8.1436
197	Glutathione S-transferase F8, chloroplastic OS=Arabidopsis thaliana OX=3702 GN=GSTF8 PE=1 SV=3	Q96266	AT2G47730	cytosol; plastid stroma	GSTF8	29 kDa	0.022	Col-0_Control low, Col-0_heat low, var2-7 Control low, var2-7 heat high	0	0	6	8	0	9	12	17	0	0	1.7533	1.0206	0	2.2081	4.3339	4.6604
198.1	Jacalin-related lectin 33 OS=Arabidopsis thaliana OX=3702 GN=JAL33 PE=1 SV=1	O04311	AT3G16450	unknown	JAL33	32 kDa	0.0009	Col-0_Control low, Col-0_heat low, var2-7 Control low, var2-7 heat high	0	0	4	7	0	7	15	20	0	0	0.93368	1.1172	0	1.0896	5.5591	6.4909
199.1	Importin subunit alpha-2 OS=Arabidopsis thaliana OX=3702 GN=IMPA2 PE=1 SV=1	F4JL11	AT4G16143	not plastid	IMPA2	59 kDa	0.016	Col-0_Control low, Col-0_heat low, var2-7 Control low, var2-7 heat high	0	0	0	1	0	5	18	14	0	0	0	0.062705	0	0.42103	2.4879	1.5092
199.2	Importin subunit alpha-1 OS=Arabidopsis thaliana OX=3702 GN=IMPA1 PE=1 SV=2	Q96321	AT3G06720	nucleus	IMPA1	59 kDa	0.0081	Col-0_Control low, Col-0_heat low, var2-7 Control low, var2-7 heat high	0	0	0	1	0	2	13	12	0	0	0	0.062945	0	0.15548	1.6914	1.0887
200	Glutamate--cysteine ligase, chloroplastic OS=Arabidopsis thaliana OX=3702 GN=GSH1 PE=1 SV=2	P46309	AT4G23100	plastid stroma	GSH1	59 kDa	0.029	Col-0_Control low, Col-0_heat low, var2-7 Control low, var2-7 heat high	0	2	6	8	0	9	12	12	0	0.11867	0.74807	0.52291	0	0.52321	1.5186	1.0914
201	Heat shock 70 kDa protein 5 OS=Arabidopsis thaliana OX=3702 GN=HSP70-5 PE=2 SV=1	Q9S9N1	AT1G16030	not plastid	HSP70-5	71 kDa	0.0046	Col-0_Control low, Col-0_heat low, var2-7 Control low, var2-7 heat high	1	4	5	5	1	5	13	16	0.013345	0.20389	0.48967	0.28505	0.65347	0.34249	1.313	1.4073
202.1	40S ribosomal protein S2-3 OS=Arabidopsis thaliana OX=3702 GN=RPS2C PE=1 SV=2	P49688	AT2G41840	cytosol	RPS2C	31 kDa	0.0057	Col-0_Control low, Col-0_heat low, var2-7 Control low, var2-7 heat high	1	1	4	5	1	5	10	12	0.031012	0.11056	0.97342	0.74822	1.5186	0.89898	2.4713	3.1857
202.2	40S ribosomal protein S2-2 OS=Arabidopsis thaliana OX=3702 GN=RPS2B PE=2 SV=1	Q93VB8	AT1G58684	cytosol	RPS2B	31 kDa	0.017	Col-0_Control low, Col-0_heat low, var2-7 Control low, var2-7 heat high	0	0	3	4	0	4	11	15	0	0	0.69454	0.56907	0	0.68374	2.9291	4.8325
204.1	Metacaspase-4 OS=Arabidopsis thaliana OX=3702 GN=AMC4 PE=1 SV=1	O64517	AT1G79340	not plastid	AMC4	45 kDa	0.007	Col-0_Control low, Col-0_heat low, var2-7 Control low, var2-7 heat high	0	0	3	5	0	5	15	18	0	0	0.45015	0.46979	0	0.56445	2.7222	1.9617
205	Nucleosome assembly protein 1;2 OS=Arabidopsis thaliana OX=3702 GN=NAP1;2 PE=1 SV=1	Q9ZUP3	AT2G19480	cytosol	NAP1	44 kDa	0.0057	Col-0_Control low, Col-0_heat low, var2-7 Control low, var2-7 heat high	0	1	2	4	0	7	13	18	0	0.077909	0.30353	0.38109	0	0.90032	2.5976	3.2584
206.1	Cysteine synthase 1 OS=Arabidopsis thaliana OX=3702 GN=OASA1 PE=1 SV=2	P47998	AT4G14880	cytosol	OASA1	34 kDa	0.0096	Col-0_Control low, Col-0_heat low, var2-7 Control low, var2-7 heat high	0	1	7	5	1	5	11	13	0	0.10092	1.4537	0.51016	1.3861	0.80543	2.9519	2.7486
208.1	60S ribosomal protein L6-2 OS=Arabidopsis thaliana OX=3702 GN=RPL6B PE=2 SV=1	Q9C9C6	AT1G74060	cytosol	RPL6B	26 kDa	0.0043	Col-0_Control low, Col-0_heat low, var2-7 Control low, var2-7 heat high	0	1	4	3	0	6	13	13	0	0.13189	1.1969	0.48998	0	1.4334	6.2256	5.0299
209	MLP-like protein 423 OS=Arabidopsis thaliana OX=3702 GN=MLP423 PE=2 SV=1	Q93VR4	AT1G24020	not plastid	MLP423	17 kDa	0.004	Col-0_Control low, Col-0_heat low, var2-7 Control low, var2-7 heat high	0	0	8	4	1	2	13	13	0	0	4.8756	1.1856	2.7887	0.5856	12.586	12.433
210	S-adenosylmethionine synthase 3 OS=Arabidopsis thaliana OX=3702 GN=METK3 PE=1 SV=1	Q9SJL8	AT2G36880	not plastid	METK3	42 kDa	0.041	Col-0_Control low, Col-0_heat low, var2-7 Control low, var2-7 heat high	1	0	5	7	0	2	15	13	0.022375	0	0.87379	0.77147	0	0.21755	3.3881	1.689
211	Probable 2-oxoacid dependent dioxygenase OS=Arabidopsis thaliana OX=3702 GN=GSL-OH PE=2 SV=1	Q9SKK4	AT2G25450	unknown	GSL-OH	40 kDa	0.002	Col-0_Control low, Col-0_heat low, var2-7 Control low, var2-7 heat high	1	2	4	8	0	3	11	12	0.023628	0.084239	0.71429	0.82557	0	0.35962	2.2592	1.8253
212.1	Heat shock 70 kDa protein 15 OS=Arabidopsis thaliana OX=3702 GN=HSP70-15 PE=1 SV=1	F4HQD4	AT1G79920	unknown	HSP70-15	92 kDa	0.016	Col-0_Control low, Col-0_heat low, var2-7 Control low, var2-7 heat high	0	1	1	3	0	5	17	14	0	0.036712	0.068909	0.12467	0	0.20333	1.2352	0.76599
214	Copper transport protein CCH OS=Arabidopsis thaliana OX=3702 GN=CCH PE=1 SV=1	O82089	AT3G56240	cytosol	CCH	13 kDa	0.021	Col-0_Control low, Col-0_heat low, var2-7 Control low, var2-7 heat high	0	2	2	6	0	7	11	11	0	0.61169	1.1481	3.4297	0	5.5564	11.743	15.905
215	Calreticulin-2 OS=Arabidopsis thaliana OX=3702 GN=CRT2 PE=1 SV=3	Q38858	AT1G09210	ER	CRT2	48 kDa	0.0019	Col-0_Control low, Col-0_heat low, var2-7 Control low, var2-7 heat high	0	1	1	3	0	5	12	17	0	0.070263	0.13189	0.24637	0	0.40843	1.985	2.489
216	Obg-like ATPase 1 OS=Arabidopsis thaliana OX=3702 GN=YchF1 PE=1 SV=1	Q9SA73	AT1G30580	mitochondria; plastid	YchF1	44 kDa	0.0015	Col-0_Control low, Col-0_heat low, var2-7 Control low, var2-7 heat high	0	0	3	7	0	2	14	13	0	0	0.46241	0.73067	0	0.20783	2.2324	1.8036
217	Magnesium-chelatase subunit ChlH, chloroplastic OS=Arabidopsis thaliana OX=3702 GN=CHLH PE=1 SV=1	Q9FNB0	AT5G13630	plastid	CHLH	154 kDa	0.00074	Col-0_Control low, Col-0_heat low, var2-7 Control low, var2-7 heat high	0	1	0	0	1	6	13	18	0	0.021832	0	0	0.29986	0.18133	0.51545	0.52976
219	Polyadenylate-binding protein 8 OS=Arabidopsis thaliana OX=3702 GN=PAB8 PE=1 SV=1	Q9FXA2	AT1G49760	not plastid	PAB8	73 kDa	0.0091	Col-0_Control low, Col-0_heat low, var2-7 Control low, var2-7 heat high	0	0	2	3	0	2	11	20	0	0	0.17784	0.1588	0	0.12438	1.0236	1.6041
221	Alanine--tRNA ligase OS=Arabidopsis thaliana OX=3702 GN=ALATS PE=1 SV=3	P36428	AT1G50200	mitochondria; plastid stroma	ALATS	110 kDa	0.011	Col-0_Control low, Col-0_heat low, var2-7 Control low, var2-7 heat high	0	1	5	3	0	1	13	12	0	0.030399	0.23854	0.10262	0	0.039909	0.75562	0.50094
223	Phospholipase D alpha 1 OS=Arabidopsis thaliana OX=3702 GN=PLDALPHA1 PE=1 SV=2	Q38882	AT3G15730	not plastid	PLDALPHA1	92 kDa	0.01	Col-0_Control low, Col-0_heat low, var2-7 Control low, var2-7 heat high	0	2	3	5	0	2	12	10	0	0.036622	0.21363	0.12436	0	0.097865	0.60757	0.42842
225	40S ribosomal protein S4-2 OS=Arabidopsis thaliana OX=3702 GN=RPS4B PE=2 SV=4	P49204	AT5G07090	cytosol	RPS4B	30 kDa	0.00082	Col-0_Control low, Col-0_heat low, var2-7 Control low, var2-7 heat high	0	0	2	5	0	4	11	12	0	0	0.45306	0.77948	0	0.70793	3.5887	3.3685
227	Glutathione S-transferase L3 OS=Arabidopsis thaliana OX=3702 GN=GSTL3 PE=2 SV=1	Q9LZ06	AT5G02790	cytosol	GSTL3	27 kDa	< 0.00010	Col-0_Control low, Col-0_heat low, var2-7 Control low, var2-7 heat high	2	2	3	3	0	1	10	11	0.03544	0.12635	0.50339	0.467	0	0.16588	3.584	3.4135
231	Probable phospholipid hydroperoxide glutathione peroxidase 6, mitochondrial OS=Arabidopsis thaliana OX=3702 GN=GPX6 PE=2 SV=2	O48646	AT4G11600	not plastid	GPX6	26 kDa	0.012	Col-0_Control low, Col-0_heat low, var2-7 Control low, var2-7 heat high	0	0	2	5	0	3	10	13	0	0	0.53676	0.95089	0	0.60053	3.3069	5.1993
232	Eukaryotic translation initiation factor isoform 4G-1 OS=Arabidopsis thaliana OX=3702 GN=EIF(ISO)4G1 PE=1 SV=1	Q93ZT6	AT5G57870	cytosol; nucleus	EIF	86 kDa	0.00026	Col-0_Control low, Col-0_heat low, var2-7 Control low, var2-7 heat high	0	0	2	2	0	2	12	12	0	0	0.073871	0.087645	0	0.10531	0.74806	0.67822
233	Eukaryotic translation initiation factor 3 subunit A OS=Arabidopsis thaliana OX=3702 GN=TIF3A1 PE=1 SV=1	Q9LD55	AT4G11420	not plastid	TIF3A1	114 kDa	0.028	Col-0_Control low, Col-0_heat low, var2-7 Control low, var2-7 heat high	0	0	4	3	0	2	13	10	0	0	0.23027	0.065139	0	0.078265	0.72607	0.43164
237	Early endosome antigen OS=Arabidopsis thaliana OX=3702 GN=At2g32240 PE=1 SV=1	F4ISU2	AT2G32240	unknown	At2g32240	149 kDa	0.00058	Col-0_Control low, Col-0_heat low, var2-7 Control low, var2-7 heat high	0	0	2	1	0	2	10	15	0	0	0.042364	0.024661	0	0.059909	0.39802	0.47101
238	Caffeoyl-CoA O-methyltransferase 1 OS=Arabidopsis thaliana OX=3702 GN=CCOAOMT1 PE=1 SV=1	O49499	AT4G34050	not plastid	CCOAOMT1	29 kDa	0.015	Col-0_Control low, Col-0_heat low, var2-7 Control low, var2-7 heat high	0	0	1	2	0	4	11	11	0	0	0.22049	0.27133	0	0.73052	2.701	1.8231
239	Phosphomannomutase OS=Arabidopsis thaliana OX=3702 GN=PMM PE=1 SV=1	O80840	AT2G45790	not plastid	PMM	28 kDa	0.001	Col-0_Control low, Col-0_heat low, var2-7 Control low, var2-7 heat high	0	0	1	4	0	2	10	12	0	0	0.23133	0.64316	0	0.1618	3.4454	2.7836
243	Methylenetetrahydrofolate reductase 2 OS=Arabidopsis thaliana OX=3702 GN=MTHFR2 PE=1 SV=2	O80585	AT2G44160	not plastid	MTHFR2	67 kDa	0.0005	Col-0_Control low, Col-0_heat low, var2-7 Control low, var2-7 heat high	0	0	2	4	0	0	11	11	0	0	0.19437	0.17391	0	0	1.1405	0.92144
469.2	14-3-3-like protein GF14 chi OS=Arabidopsis thaliana OX=3702 GN=GRF1 PE=1 SV=3	P42643	AT4G09000	not plastid	GRF1	30 kDa	0.0063	Col-0_Control low, Col-0_heat low, var2-7 Control low, var2-7 heat high	3	13	15	16	2	18	21	23	0.10728	2.2476	6.5016	4.3294	3.3152	5.9287	13.338	12.119
632.1	Probable phosphoglucomutase, cytoplasmic 1 OS=Arabidopsis thaliana OX=3702 GN=At1g23190 PE=2 SV=2	O49299	AT1G23190	cytosol	PGM	63 kDa	0.038	Col-0_Control low, Col-0_heat low, var2-7 Control low, var2-7 heat high	0	0	1	4	0	5	20	17	0	0	0.10025	0.1843	0	0.30303	2.4398	1.2345
END OF FILE
